# Supplementary material for: Spatio-temporal stable isotope variation of a benthic primary consumer in a simple food web in a strongly acidic lake
Source: PeerJ. 2019 Oct 11;7:e7890. doi: 10.7717/peerj.7890 (PMC6791340; doi:10.7717/peerj.7890)
Supplement: Supplemental Information 1 — The dataset showed carbon (δ13C) and nitrogen (δ15N) stable isotope data (unit: ‰) of the samples in this study. [file peerj-07-7890-s001.xlsx]

## Sheet: katad
depth (m)	sampling date	d15N of benthic algae	d13C of benthic algae	d15N of chironomid	d13C of chironomid	d13C of POM
1	1996-12-06	-2.92	-22.74	2.78	-20.56	-25.5
1	1996-12-06	-2.5	-22.45	3.06	-19.7	-25.5
1	1996-12-06	-2.34	-22.03	3.47	-18.38	-25.5
1	1996-11-21	-1.53	-22.44	2.54	-20.69	-24
1	1996-11-21	-1.22	-21.53	2.74	-18.26	-24
1	1997-12-06	-1.8	-19.26	1.04	-18.3	-25.5
1	1997-12-06		-20.24	1.04		-25.5
1	1997-12-06		-21.67	1.04	-18.65	-25.5
1	1997-05-16	-3.2	-21.45	1.62		-25.7
1	1997-06-13	-3.2	-22.99	2.2	-21.44	-25.6
1	1997-07-15		-22.43	1.35	-21.15	-24.8
1	1997-07-15	-3.7	-22.5	1.3	-18.49	-24.8
1	1996-12-06		-22.82	3.96	-20.56	-25.5
1	1996-12-06		-22.95	4.4	-19.7	-25.5
1	1996-12-06	-2.24	-22.85	2.9	-20.69	-25.5
1	1996-11-21	-2.12	-23.04	3.73	-18.38	-24.83
1	1996-11-21	-1.15	-22.65	3.52	-19.53	-24.83
1	1996-11-21		-23.55	4.49	-19.24	-24.83
1	1997-10-25	-1.98	-15.02	0.96	-14.69	-24.3
1	1997-10-25	-1.68	-13.5	1.63	-16.33	-24.3
1	1997-10-25		-14.5	1.3	-15.78	-24.3
1	1997-11-21	-2.7	-20.7	1.96	-17.93	-24.83
1	1997-11-21		-21.17	0.36	-17.08	-24.83
1	1997-11-21		-21.17	1.41	-17.67	-24.83
4	1996-11-21	-3.37	-22.34	2.95	-19.53	-25.2
4	1996-12-06	-2.24	-22.51	2.46	-18.08	-24.6
4	1996-12-06	-2.81	-21.71	2.8	-18.88	-24.6
4	1996-12-06	-2.5	-21.74	2.98	-18.26	-24.6
4	1996-11-21	-3.37	-22.34	2.95	-16.98	-25.2
4	1997-12-06		-21.9	1.47	-17.84	-24.83
4	1997-12-06		-19.78	1.98	-18.2	-24.83
4	1997-12-06	-0.6	-22.63			-24.83
4	1997-06-25	-3.1	-16.79	2.08	-19.71	-25.7
4	1997-07-15	-3.99	-22.7	1.15	-20.67	-24.3
4	1997-10-25	-1.98	-19.74	1.25	-18.67	-25.1
4	1997-10-25		-16.85	1.62	-18.48	-25.1
4	1997-10-25		-18.8	1.98	-19.06	-25.1
4	1997-11-21		-21.4	1.97	-19.22	-25.2
4	1997-11-21		-22.82	2.6	-17.2	-25.2
4	1997-11-21	-0.8	-22.12	2.04	-18.37	-25.2
2	1996-11-21	-2.12	-23.04	3.73	-18.38	-24.8
2	1996-11-21	-1.15	-22.65	3.52	-17.1	-24.8
2	1996-11-21	-2.12	-23.55	4.49	-17.45	-24.8
2	1997-12-06	-1.27	-21	2.37	-21.59	-24.6
2	1997-12-06		-21.44	1.82		-24.6
2	1997-12-06		-18.87	2.07		-24.6
2	1997-06-13	-1.57	-16.79	2.46	-17.08	-24.8
2	1997-07-15	-2.6	-19.58	1.37	-21.4	-24.6
2	1997-07-15		-19.89	1.36	-22.11	-24.6
2	1997-07-11		-19.37	1.12		-24.6
2	1997-10-25			1.12	-16.91	-25.2
2	1997-10-25		-17.5	1.29	-17.68	-25.2
2	1997-10-25	-1.85	-21.06	1.3	-19.26	-25.2
2	1997-07-11		-19.89	1.48	-17.27	-24.6
2	1997-11-21	-2.94	-20.57	1.08	-19.04	-24.8
2	1997-11-21		-19.47	1.4	-20.03	-24.8
2	1997-11-21		-18.87	2.46	-19.82	-24.8
